# Supplementary material for: Cyano­methanaminium perchlorate
Source: Acta Crystallogr Sect E Struct Rep Online. 2012 Nov 30;68(Pt 12):o3480. doi: 10.1107/S1600536812047782 (PMC3589052; doi:10.1107/S1600536812047782)
Supplement: Supplementary file 1 [file e-68-o3480-sup1.cif]

##############################################################################
#                                                                            #
# This CIF contains the data in a paper accepted for publication in          #
# Acta Crystallographica Section E. It conforms to the requirements of       #
# Notes for Authors for Acta Crystallographica Section E, and has been       #
# peer reviewed under the auspices of the IUCr Commission on Journals.       #
#                                                                            #
# Full details of the Crystallographic Information File format               #
# are given in the paper "The Crystallographic Information File (CIF):       #
# a New Standard Archive File for Crystallography" by S. R. Hall, F. H.      #
# Allen and I. D. Brown [Acta Cryst. (1991), A47, 655-685].                  #
#                                                                            #
# The current version of the core CIF dictionary is obtainable from          #
# ftp://ftp.iucr.org/pub/cif_core.dic.                                       #
#                                                                            #
# Software is freely available for graphical display of the structure(s)     #
# in this CIF. For information consult the CIF software page                 #
# http://www.iucr.org/resources/cif/software.                                #
#                                                                            #
# This file may be used for bona fide research purposes within the           #
# scientific community so long as proper attribution is given to the journal # 
# article from which it was obtained.                                        #
#                                                                            #
##############################################################################
data_I
_audit_creation_method     SHELXL-97
_chemical_name_systematic
;
Cyanomethanaminium perchlorate
;
_chemical_name_common     ?
_chemical_formula_moiety     'C2 H5 N2 +, Cl O4 -'
_chemical_formula_sum     'C2 H5 Cl N2 O4'
_chemical_formula_iupac     'C2 H5 N2 +, Cl O4 -'
_chemical_formula_weight     156.53
_chemical_melting_point     ?
_symmetry_cell_setting     orthorhombic
_symmetry_space_group_name_H-M     'P b c a'
_symmetry_space_group_name_Hall     '-P 2ac 2ab'
loop_
    _symmetry_equiv_pos_as_xyz
    'x, y, z'
    '-x+1/2, -y, z+1/2'
    'x+1/2, -y+1/2, -z'
    '-x, y+1/2, -z+1/2'
    '-x, -y, -z'
    'x-1/2, y, -z-1/2'
    '-x-1/2, y-1/2, z'
    'x, -y-1/2, z-1/2'
_cell_length_a     9.908(2)
_cell_length_b     10.398(2)
_cell_length_c     11.176(2)
_cell_angle_alpha     90.00
_cell_angle_beta     90.00
_cell_angle_gamma     90.00
_cell_volume     1151.4(4)
_cell_formula_units_Z     8
_cell_measurement_reflns_used     1321
_cell_measurement_theta_min     2.6165
_cell_measurement_theta_max     27.480
_cell_measurement_temperature     293(2)
_exptl_crystal_description     'prism'
_exptl_crystal_colour     'colorless'
_exptl_crystal_size_max     0.20
_exptl_crystal_size_mid     0.19
_exptl_crystal_size_min     0.18
_exptl_crystal_density_diffrn     1.806
_exptl_crystal_density_meas     ?
_exptl_crystal_density_method     'not measured'
_exptl_crystal_F_000     640
_exptl_absorpt_coefficient_mu     0.607
_exptl_absorpt_correction_type     multi-scan
_exptl_absorpt_process_details     '(CrystalClear; Rigaku, 2005)'
_exptl_absorpt_correction_T_min     0.88
_exptl_absorpt_correction_T_max     0.90
_exptl_special_details
;
;
_diffrn_ambient_temperature     293(2)
_diffrn_radiation_type     MoK\a
_diffrn_radiation_wavelength     0.71073
_diffrn_radiation_source     'fine-focus sealed tube'
_diffrn_radiation_monochromator     graphite
_diffrn_measurement_device_type     'Rigaku Mercury2'
_diffrn_measurement_method     'CCD_Profile_fitting'
_diffrn_detector_area_resol_mean     13.6612
_diffrn_reflns_number     10965
_diffrn_reflns_av_R_equivalents     0.0436
_diffrn_reflns_av_sigmaI/netI     0.0266
_diffrn_reflns_theta_min     3.37
_diffrn_reflns_theta_max     27.48
_diffrn_reflns_theta_full     27.48
_diffrn_measured_fraction_theta_max     1.000
_diffrn_measured_fraction_theta_full     1.000
_diffrn_reflns_limit_h_min     -12
_diffrn_reflns_limit_h_max     12
_diffrn_reflns_limit_k_min     -13
_diffrn_reflns_limit_k_max     13
_diffrn_reflns_limit_l_min     -14
_diffrn_reflns_limit_l_max     14
_diffrn_standards_number     ?
_diffrn_standards_interval_count     ?
_diffrn_standards_interval_time     ?
_diffrn_standards_decay_%     ?
_refine_special_details
;
Refinement of <i>F</i>^2^ against ALL reflections. The weighted <i>R</i>-factor
<i>wR</i> and goodness of fit <i>S</i> are based on <i>F</i>^2^, conventional
<i>R</i>-factors <i>R</i> are based on <i>F</i>, with <i>F</i> set to zero for
negative <i>F</i>^2^. The threshold expression of <i>F</i>^2^ >
\s(<i>F</i>^2^) is used only for calculating <i>R</i>-factors(gt) <i>etc</i>.
and is not relevant to the choice of reflections for refinement.
<i>R</i>-factors based on <i>F</i>^2^ are statistically about twice as large
as those based on <i>F</i>, and <i>R</i>- factors based on ALL data will be
even larger.
;
_reflns_number_total     1321
_reflns_number_gt     1151
_reflns_threshold_expression     I>2sigma(I)
_refine_ls_structure_factor_coef     Fsqd
_refine_ls_matrix_type     full
_refine_ls_R_factor_all     0.0392
_refine_ls_R_factor_gt     0.0344
_refine_ls_wR_factor_gt     0.0936
_refine_ls_wR_factor_ref     0.0960
_refine_ls_goodness_of_fit_ref     1.120
_refine_ls_restrained_S_all     1.120
_refine_ls_number_reflns     1321
_refine_ls_number_parameters     84
_refine_ls_number_restraints     0
_refine_ls_hydrogen_treatment     constr
_refine_ls_weighting_scheme     calc
_refine_ls_weighting_details
         'calc w=1/[\s^2^(Fo^2^)+(0.0373P)^2^+0.8373P] where P=(Fo^2^+2Fc^2^)/3'
_atom_sites_solution_hydrogens     geom
_atom_sites_solution_primary     direct
_atom_sites_solution_secondary     difmap
_refine_ls_shift/su_max     0.002
_refine_ls_shift/su_mean     0.000
_refine_diff_density_max     0.404
_refine_diff_density_min     -0.366
_refine_ls_extinction_method     'SHELXTL (Sheldrick, 2008)'
_refine_ls_extinction_coef     0.072(3)
_refine_ls_extinction_expression
                                  'Fc^*^=kFc[1+0.001xFc^2^\l^3^/sin(2\q)]^-1/4^'
loop_
    _atom_type_symbol
    _atom_type_description
    _atom_type_scat_dispersion_real
    _atom_type_scat_dispersion_imag
    _atom_type_scat_source
    'C' 'C' 0.0033 0.0016
                         'International Tables Vol C Tables 4.2.6.8 and 6.1.1.4'
    'Cl' 'Cl' 0.1484 0.1585
                         'International Tables Vol C Tables 4.2.6.8 and 6.1.1.4'
    'N' 'N' 0.0061 0.0033
                         'International Tables Vol C Tables 4.2.6.8 and 6.1.1.4'
    'O' 'O' 0.0106 0.0060
                         'International Tables Vol C Tables 4.2.6.8 and 6.1.1.4'
    'H' 'H' 0.0000 0.0000
                         'International Tables Vol C Tables 4.2.6.8 and 6.1.1.4'
_computing_data_collection     'CrystalClear (Rigaku, 2005)'
_computing_cell_refinement     'CrystalClear (Rigaku, 2005)'
_computing_data_reduction     'CrystalClear (Rigaku, 2005)'
_computing_structure_solution     'SHELXTL (Sheldrick, 2008)'
_computing_structure_refinement     'SHELXTL (Sheldrick, 2008)'
_computing_molecular_graphics     'SHELXTL (Sheldrick, 2008)'
_computing_publication_material     'SHELXTL (Sheldrick, 2008)'
loop_
    _atom_site_type_symbol
    _atom_site_label
    _atom_site_fract_x
    _atom_site_fract_y
    _atom_site_fract_z
    _atom_site_U_iso_or_equiv
    _atom_site_adp_type
    _atom_site_calc_flag
    _atom_site_refinement_flags
    _atom_site_occupancy
    _atom_site_symmetry_multiplicity
    _atom_site_disorder_assembly
    _atom_site_disorder_group
    Cl Cl1 0.24234(4) 0.55298(4) 0.39030(4) 0.0262(2) Uani d . 1 1 . .
    N N1 0.38874(19) 0.80122(18) 0.60010(15) 0.0338(4) Uani d . 1 1 . .
    H H1C 0.3343 0.8461 0.6478 0.051 Uiso calc R 1 1 . .
    H H1D 0.3423 0.7726 0.5374 0.051 Uiso calc R 1 1 . .
    H H1E 0.4558 0.8514 0.5750 0.051 Uiso calc R 1 1 . .
    N N2 0.5768(2) 0.7581(2) 0.85728(18) 0.0503(6) Uani d . 1 1 . .
    O O1 0.30000(17) 0.51248(16) 0.27907(14) 0.0432(4) Uani d . 1 1 . .
    O O2 0.10533(16) 0.50926(18) 0.39645(16) 0.0485(5) Uani d . 1 1 . .
    O O3 0.31737(19) 0.50020(19) 0.48743(16) 0.0521(5) Uani d . 1 1 . .
    O O4 0.24459(16) 0.69160(15) 0.39638(15) 0.0414(5) Uani d . 1 1 . .
    C C1 0.4448(2) 0.6911(2) 0.6667(2) 0.0354(5) Uani d . 1 1 . .
    H H1A 0.3718 0.6343 0.6900 0.042 Uiso calc R 1 1 . .
    H H1B 0.5049 0.6432 0.6147 0.042 Uiso calc R 1 1 . .
    C C2 0.5189(2) 0.7311(2) 0.77361(19) 0.0335(5) Uani d . 1 1 . .
loop_
    _atom_site_aniso_label
    _atom_site_aniso_U_11
    _atom_site_aniso_U_22
    _atom_site_aniso_U_33
    _atom_site_aniso_U_12
    _atom_site_aniso_U_13
    _atom_site_aniso_U_23
    Cl1 0.0279(3) 0.0258(3) 0.0249(3) 0.00019(17) -0.00002(18) -0.00046(17)
    N1 0.0368(10) 0.0363(10) 0.0283(9) -0.0023(7) -0.0062(7) -0.0005(7)
    N2 0.0541(12) 0.0613(15) 0.0354(11) -0.0057(11) -0.0128(9) -0.0011(10)
    O1 0.0516(10) 0.0449(9) 0.0331(9) 0.0040(8) 0.0122(7) -0.0064(7)
    O2 0.0319(9) 0.0492(10) 0.0643(12) -0.0084(7) 0.0085(8) -0.0033(8)
    O3 0.0638(12) 0.0515(10) 0.0409(10) 0.0079(9) -0.0182(9) 0.0077(8)
    O4 0.0529(11) 0.0247(9) 0.0466(11) 0.0000(6) -0.0076(8) -0.0046(6)
    C1 0.0415(11) 0.0306(11) 0.0341(11) -0.0017(9) -0.0089(10) -0.0009(9)
    C2 0.0308(10) 0.0386(11) 0.0310(11) -0.0019(9) -0.0016(8) 0.0028(9)
_geom_special_details
;
All e.s.d.'s (except the e.s.d. in the dihedral angle between two l.s. planes)
are estimated using the full covariance matrix. The cell e.s.d.'s are taken
into account individually in the estimation of e.s.d.'s in distances, angles
and torsion angles; correlations between e.s.d.'s in cell parameters are only
used when they are defined by crystal symmetry. An approximate (isotropic)
treatment of cell e.s.d.'s is used for estimating e.s.d.'s involving l.s.
planes.
;
loop_
    _geom_bond_atom_site_label_1
    _geom_bond_atom_site_label_2
    _geom_bond_site_symmetry_2
    _geom_bond_distance
    _geom_bond_publ_flag
    Cl1 O3 . 1.4256(17) ?
    Cl1 O1 . 1.4314(16) ?
    Cl1 O2 . 1.4333(17) ?
    Cl1 O4 . 1.4431(16) ?
    N1 C1 . 1.475(3) ?
    N1 H1C . 0.8900 ?
    N1 H1D . 0.8900 ?
    N1 H1E . 0.8900 ?
    N2 C2 . 1.133(3) ?
    C1 C2 . 1.462(3) ?
    C1 H1A . 0.9700 ?
    C1 H1B . 0.9700 ?
loop_
    _geom_angle_atom_site_label_1
    _geom_angle_atom_site_label_2
    _geom_angle_atom_site_label_3
    _geom_angle_site_symmetry_1
    _geom_angle_site_symmetry_3
    _geom_angle
    _geom_angle_publ_flag
    O3 Cl1 O1 . . 109.87(11) ?
    O3 Cl1 O2 . . 109.59(12) ?
    O1 Cl1 O2 . . 109.04(11) ?
    O3 Cl1 O4 . . 109.92(11) ?
    O1 Cl1 O4 . . 109.18(10) ?
    O2 Cl1 O4 . . 109.22(10) ?
    C1 N1 H1C . . 109.5 ?
    C1 N1 H1D . . 109.5 ?
    H1C N1 H1D . . 109.5 ?
    C1 N1 H1E . . 109.5 ?
    H1C N1 H1E . . 109.5 ?
    H1D N1 H1E . . 109.5 ?
    C2 C1 N1 . . 112.37(18) ?
    C2 C1 H1A . . 109.1 ?
    N1 C1 H1A . . 109.1 ?
    C2 C1 H1B . . 109.1 ?
    N1 C1 H1B . . 109.1 ?
    H1A C1 H1B . . 107.9 ?
    N2 C2 C1 . . 177.8(2) ?
loop_
    _geom_hbond_atom_site_label_D
    _geom_hbond_atom_site_label_H
    _geom_hbond_atom_site_label_A
    _geom_hbond_site_symmetry_A
    _geom_hbond_distance_DH
    _geom_hbond_distance_HA
    _geom_hbond_distance_DA
    _geom_hbond_angle_DHA
    N1 H1C O1 8_576 0.89 2.10 2.920(2) 152
    N1 H1D O4 . 0.89 2.03 2.919(2) 175
    N1 H1E O2 3_566 0.89 2.10 2.914(3) 152
    C1 H1A O1 2_565 0.97 2.49 3.456(3) 172
    C1 H1B O3 5_666 0.97 2.57 3.532(3) 169
data_global
_journal_date_recd_electronic     2012-11-18
_journal_date_accepted     2012-11-21
_journal_name_full     'Acta Crystallographica, Section E'
_journal_year     2012
_journal_volume     68
_journal_issue     12
_journal_page_first     o3480
_journal_page_last     o3480
_journal_paper_category     QO
_journal_paper_doi     10.1107/S1600536812047782
_journal_coeditor_code     XU5654
_publ_contact_author_name     'Jing Quan'
_publ_contact_author_address
;
Department of Applied Chemistry,
Nanjing College of Chemical Technology,
Nanjing 210048, People's Republic of China
;
_publ_contact_author_email     quanjnjcc@126.com
_publ_contact_author_fax     ?
_publ_contact_author_phone     ?
_publ_section_title
;
Cyanomethanaminium perchlorate
;
loop_
    _publ_author_name
    _publ_author_address
    'Quan, Jing'
;
Department of Applied Chemistry,
Nanjing College of Chemical Technology,
Nanjing 210048, People's Republic of China
;
