# Supplementary material for: Cyano­methanaminium perchlorate
Source: Acta Crystallogr Sect E Struct Rep Online. 2012 Nov 30;68(Pt 12):o3480. doi: 10.1107/S1600536812047782 (PMC3589052; doi:10.1107/S1600536812047782)
Supplement: Supplementary file 2 [file e-68-o3480-Isup2.hkl]

#
# h,k,l, Fc-squared, Fo-squared, sigma(Fo-squared) and status flag
#
data_I
_shelx_title ' 1                              Pbca'
_shelx_refln_list_code          4
_shelx_F_calc_maximum      198.23
_exptl_crystal_F_000       640.00
_reflns_d_resolution_high  0.7701
 
loop_
 _symmetry_equiv_pos_as_xyz
 'x, y, z'
 '-x+1/2, -y, z+1/2'
 'x+1/2, -y+1/2, -z'
 '-x, y+1/2, -z+1/2'
 '-x, -y, -z'
 'x-1/2, y, -z-1/2'
 '-x-1/2, y-1/2, z'
 'x, -y-1/2, z-1/2'
 
_cell_length_a     9.9080
_cell_length_b    10.3980
_cell_length_c    11.1760
_cell_angle_alpha  90.000
_cell_angle_beta   90.000
_cell_angle_gamma  90.000
 
_shelx_F_squared_multiplier     1.000
 
loop_
 _refln_index_h
 _refln_index_k
 _refln_index_l
 _refln_F_squared_calc
 _refln_F_squared_meas
 _refln_F_squared_sigma
 _refln_observed_status
   2   0   0    17513.73    16756.30    591.69 o
   4   0   0     6279.11     6173.53    193.57 o
   6   0   0     8478.03     8609.41    239.44 o
   8   0   0     1892.69     1912.30     54.31 o
  10   0   0      222.54      222.58     17.47 o
  12   0   0      384.79      402.00     30.12 o
   2   1   0      882.34      676.06      8.68 o
   4   1   0       17.48       20.13      1.22 o
   6   1   0      729.93      723.02     13.58 o
   8   1   0       22.85       23.98      2.29 o
  10   1   0       35.51       37.76      5.33 o
  12   1   0        5.70        6.97      3.82 o
   0   2   0     2796.12     3231.00     55.08 o
   2   2   0    35037.71    35249.27    754.27 o
   4   2   0      531.57      403.94      7.93 o
   6   2   0      106.04      101.26      3.52 o
   8   2   0      196.13      199.94      6.48 o
  10   2   0       22.82       28.10      3.81 o
  12   2   0      113.91      114.04     12.17 o
   2   3   0        0.34        0.90      1.32 o
   4   3   0      316.36      322.42      6.01 o
   6   3   0       64.53       77.22      5.19 o
   8   3   0      344.45      332.29     18.38 o
  10   3   0      135.97      138.52      7.92 o
  12   3   0      133.61      137.88     14.58 o
   0   4   0    39296.38    44101.21   1570.87 o
   2   4   0     1099.59     1218.35     23.29 o
   4   4   0        0.09       24.99      6.69 o
   6   4   0      270.83      223.44      5.66 o
   8   4   0        2.18        6.33      2.17 o
  10   4   0      124.02      118.67      9.28 o
  12   4   0       20.54       26.91      7.55 o
   2   5   0     1258.18     1217.15     17.02 o
   4   5   0      649.73      697.83     22.07 o
   6   5   0      279.18      264.64      8.96 o
   8   5   0      191.63      198.93     10.48 o
  10   5   0      196.01      168.28     11.23 o
   0   6   0     2690.36     3011.92     66.14 o
   2   6   0      617.53      777.85     18.44 o
   4   6   0      879.39      923.35     23.45 o
   6   6   0      151.89      185.65     12.69 o
   8   6   0      242.38      270.63     13.88 o
  10   6   0      207.43      219.64     13.59 o
   2   7   0      482.27      554.96     15.23 o
   4   7   0      427.34      392.65     13.37 o
   6   7   0        2.44       10.83      5.55 o
   8   7   0      167.85      163.22     11.17 o
  10   7   0       68.89       63.48      8.00 o
   0   8   0      868.08      981.58     29.13 o
   2   8   0     2101.94     2209.85     52.06 o
   4   8   0     2515.20     2726.92     66.04 o
   6   8   0     2327.18     2305.15     60.37 o
   8   8   0     1065.88     1090.93     43.58 o
  10   8   0      930.13      927.14     42.89 o
   2   9   0      379.02      393.37     14.26 o
   4   9   0      617.43      579.32     19.52 o
   6   9   0        9.05       16.67      4.43 o
   8   9   0       14.96       21.47      5.36 o
   0  10   0        0.59        1.33      3.12 o
   2  10   0      351.27      432.70     15.31 o
   4  10   0     1164.99     1189.07     36.70 o
   6  10   0      323.51      357.80     19.12 o
   8  10   0      342.94      360.74     21.44 o
   2  11   0      141.14      130.40      7.82 o
   4  11   0        0.09       -0.45      2.04 o
   6  11   0       33.13       27.29      5.99 o
   0  12   0      173.47      218.17     20.26 o
   2  12   0      251.30      256.96     15.70 o
   4  12   0      297.11      319.97     22.01 o
   2  13   0        1.51       -0.52      3.06 o
   1   1   1      288.52      271.79      2.81 o
   2   1   1       17.38       24.67      0.96 o
   3   1   1      145.58      166.99      1.84 o
   4   1   1     1801.43     1864.39     22.48 o
   5   1   1     1842.20     1983.09     23.09 o
   6   1   1      236.28      245.31      4.88 o
   7   1   1       67.15       52.46      2.31 o
   8   1   1      141.12      123.54      3.72 o
   9   1   1      859.84      823.95     15.68 o
  10   1   1       91.46       84.32      4.28 o
  11   1   1      119.60      111.05      6.69 o
  12   1   1       77.50       77.72      5.81 o
   0   2   1     4612.31     4405.98     44.03 o
   1   2   1     5229.73     5217.93     36.46 o
   2   2   1     7551.09     7240.15    103.52 o
   3   2   1     5339.44     5116.29     41.51 o
   4   2   1      752.22      723.93     13.36 o
   5   2   1     2850.50     2824.15     29.42 o
   6   2   1     1136.62     1169.77     14.40 o
   7   2   1      611.84      585.12      8.87 o
   8   2   1      562.97      603.12     11.29 o
   9   2   1      418.03      434.18      9.50 o
  10   2   1       67.30       67.48      4.15 o
  11   2   1      268.91      272.63      9.93 o
  12   2   1       82.58       86.11      7.87 o
   1   3   1        0.49        5.24      0.37 o
   2   3   1        9.90        5.29      0.49 o
   3   3   1     1854.77     1921.07     19.31 o
   4   3   1      602.28      654.47      9.93 o
   5   3   1      875.21      906.37     10.58 o
   6   3   1     1146.93     1200.97     14.96 o
   7   3   1       44.14       36.05      2.21 o
   8   3   1       49.66       50.63      2.67 o
   9   3   1       70.05       61.13      3.20 o
  10   3   1      146.32      141.67      5.59 o
  11   3   1       54.90       49.29      4.92 o
  12   3   1       14.16       18.35      4.85 o
   0   4   1     3241.11     3198.25     40.53 o
   1   4   1     3143.37     2910.64     25.25 o
   2   4   1      197.28      142.42      2.40 o
   3   4   1      158.94      102.71      2.01 o
   4   4   1     2137.97     2036.44     19.93 o
   5   4   1      226.03      228.72      3.70 o
   6   4   1      299.88      287.07      5.67 o
   7   4   1     1329.54     1393.27     31.25 o
   8   4   1       72.18       83.81      3.35 o
   9   4   1      257.93      277.46      8.84 o
  10   4   1      257.03      278.30     10.16 o
  11   4   1       81.34       86.03      6.22 o
  12   4   1       79.91       88.39      7.99 o
   1   5   1      135.32      134.66      2.47 o
   2   5   1       24.42       17.77      1.09 o
   3   5   1        8.44        8.95      0.81 o
   4   5   1     1075.60      982.41     22.22 o
   5   5   1     1416.39     1407.14     18.30 o
   6   5   1       45.91       51.64      2.38 o
   7   5   1       67.02       66.18      3.66 o
   8   5   1        0.31       -0.06      1.56 o
   9   5   1      373.57      362.10     12.02 o
  10   5   1       32.69       31.73      3.86 o
  11   5   1        1.20        3.32      2.32 o
   0   6   1     4123.12     3961.24     60.19 o
   1   6   1     3508.07     3558.00     39.79 o
   2   6   1     4547.72     4572.27     52.29 o
   3   6   1     3438.88     3337.76     46.81 o
   4   6   1      494.26      477.06      9.70 o
   5   6   1     2573.94     2491.52     38.48 o
   6   6   1     1392.30     1386.85     27.18 o
   7   6   1      632.76      654.02     16.27 o
   8   6   1      608.48      615.15     17.58 o
   9   6   1      527.16      542.81     17.37 o
  10   6   1       74.63       78.78      5.98 o
  11   6   1      332.41      319.33     13.10 o
   1   7   1       11.85       12.43      1.66 o
   2   7   1        0.03        0.08      0.77 o
   3   7   1      462.70      449.65     10.60 o
   4   7   1      332.51      310.49      7.77 o
   5   7   1      492.20      479.32     10.80 o
   6   7   1      499.79      472.58     12.52 o
   7   7   1       25.11       23.29      2.94 o
   8   7   1       44.32       51.58      4.68 o
   9   7   1       36.73       38.13      4.60 o
  10   7   1        4.43        4.79      2.88 o
   0   8   1      727.29      800.03     17.94 o
   1   8   1      522.33      604.85     11.69 o
   2   8   1      111.69      115.74      4.56 o
   3   8   1       20.37       29.99      2.63 o
   4   8   1      363.47      369.48      9.84 o
   5   8   1       88.95       86.54      3.87 o
   6   8   1        9.35       14.50      2.65 o
   7   8   1      239.73      247.55     10.24 o
   8   8   1       34.25       33.65      4.62 o
   9   8   1       23.37       28.30      4.33 o
  10   8   1        5.56        8.23      3.20 o
   1   9   1        0.89        1.94      1.26 o
   2   9   1       19.01       22.54      2.27 o
   3   9   1      119.61      112.37      4.65 o
   4   9   1      105.87      113.55      4.98 o
   5   9   1      333.17      319.02      9.11 o
   6   9   1      265.00      247.27      9.24 o
   7   9   1      106.17      103.32      6.50 o
   8   9   1        5.55        6.71      3.20 o
   9   9   1        3.01        1.57      2.60 o
   0  10   1        1.19        1.13      2.36 o
   1  10   1       71.77       56.18      3.47 o
   2  10   1        5.56        9.73      1.92 o
   3  10   1      102.39       95.66      4.71 o
   4  10   1      127.61      122.05      5.71 o
   5  10   1      113.19       95.56      5.52 o
   6  10   1        0.53        3.92      2.38 o
   7  10   1       12.22       14.44      3.32 o
   8  10   1      110.60       96.75      6.93 o
   1  11   1        1.12        0.00      1.56 o
   2  11   1        0.00        0.11      1.42 o
   3  11   1       11.72       13.82      2.34 o
   4  11   1      128.69      126.33      6.39 o
   5  11   1      155.43      141.46      7.83 o
   6  11   1        1.96        3.65      2.68 o
   7  11   1       34.10       31.65      4.63 o
   0  12   1        5.79        3.67      3.32 o
   1  12   1       69.05       66.13      5.08 o
   2  12   1       41.58       40.63      4.51 o
   3  12   1      143.67      142.09      8.04 o
   4  12   1       47.15       53.55      6.46 o
   5  12   1       32.77       29.19      5.10 o
   1  13   1        0.39        2.25      2.45 o
   2  13   1        1.50        6.46      3.23 o
   3  13   1       38.02       32.54      5.65 o
   0   0   2       26.14       36.15      2.22 o
   1   0   2    23732.63    24397.44    182.05 o
   2   0   2     5010.01     4732.36    107.72 o
   3   0   2    38919.50    39404.18    434.90 o
   4   0   2      538.45      594.21      9.18 o
   5   0   2     3952.76     3676.88     78.55 o
   6   0   2      254.12      261.01      6.31 o
   7   0   2     4708.63     4731.67     79.10 o
   8   0   2      199.20      189.41      6.50 o
   9   0   2     1442.57     1533.02     40.53 o
  10   0   2       53.63       55.84      5.31 o
  11   0   2      496.01      516.24     22.90 o
  12   0   2       39.75       39.23      6.15 o
   1   1   2      944.97      834.20     12.31 o
   2   1   2      199.89      179.98      1.96 o
   3   1   2      690.66      666.79      7.66 o
   4   1   2      174.96      189.01      2.86 o
   5   1   2        1.91        8.09      1.11 o
   6   1   2       12.36       13.28      0.92 o
   7   1   2        4.58       10.59      1.07 o
   8   1   2       37.32       35.58      2.36 o
   9   1   2      126.28      122.62      4.53 o
  10   1   2       29.52       28.72      3.03 o
  11   1   2      102.59      108.28      6.02 o
  12   1   2       67.99       66.05      5.68 o
   0   2   2     3880.43     3843.18     86.62 o
   1   2   2    22880.73    23308.64    350.55 o
   2   2   2     1545.40     1604.98     14.55 o
   3   2   2     3058.20     3559.01     35.87 o
   4   2   2       51.49       48.77      1.64 o
   5   2   2     1835.33     1780.95     24.68 o
   6   2   2       38.35       47.42      2.64 o
   7   2   2     1797.67     1857.49     64.64 o
   8   2   2       27.47       29.39      2.54 o
   9   2   2      114.56      110.96      4.40 o
  10   2   2       23.05       23.94      2.69 o
  11   2   2       59.04       61.64      4.68 o
  12   2   2       38.62       43.08      6.23 o
   1   3   2      570.07      612.16     10.41 o
   2   3   2      613.53      609.91      6.51 o
   3   3   2       37.79       43.56      1.41 o
   4   3   2        0.25        2.97      0.66 o
   5   3   2       63.97       53.80      2.03 o
   6   3   2       58.02       59.95      2.46 o
   7   3   2      322.88      321.28      6.99 o
   8   3   2        0.33        3.50      1.31 o
   9   3   2      105.71      103.21      4.10 o
  10   3   2       57.24       48.69      3.43 o
  11   3   2       39.96       33.44      4.34 o
  12   3   2       20.33       17.67      4.69 o
   0   4   2       16.21       24.21      1.48 o
   1   4   2     2027.16     2053.69     35.59 o
   2   4   2      531.48      543.52      6.31 o
   3   4   2      779.69      768.66      9.78 o
   4   4   2      765.08      797.22     10.32 o
   5   4   2        7.69       26.76      4.02 o
   6   4   2        4.44        6.94      1.16 o
   7   4   2      279.76      269.17      6.31 o
   8   4   2        0.50        1.83      1.11 o
   9   4   2       36.93       38.65      2.99 o
  10   4   2       18.04       16.65      2.86 o
  11   4   2        0.16        1.99      2.40 o
  12   4   2        3.97        2.05      3.54 o
   1   5   2      627.47      651.13     11.73 o
   2   5   2        8.12       12.32      0.75 o
   3   5   2      263.07      272.01      4.77 o
   4   5   2      246.58      247.21      4.96 o
   5   5   2      111.60      107.93      3.28 o
   6   5   2        2.25        3.72      1.25 o
   7   5   2       72.80       68.18      3.11 o
   8   5   2       93.59       83.84      4.29 o
   9   5   2      270.99      266.20     10.68 o
  10   5   2        0.58        0.25      1.60 o
  11   5   2      117.28      116.75      8.02 o
   0   6   2      352.59      407.62      9.17 o
   1   6   2      116.84      217.08      8.24 o
   2   6   2      156.27      154.89      3.73 o
   3   6   2      633.83      645.81     10.03 o
   4   6   2       35.76       26.27      1.38 o
   5   6   2      130.29      152.38      6.51 o
   6   6   2       74.43       79.35      4.12 o
   7   6   2        9.20       16.42      2.45 o
   8   6   2       17.19       18.87      2.84 o
   9   6   2      215.84      251.67     10.70 o
  10   6   2       16.12       21.45      3.77 o
  11   6   2       85.19       82.57      7.72 o
   1   7   2     1256.38     1319.13     18.77 o
   2   7   2      135.84      145.76      3.92 o
   3   7   2        9.21       12.03      1.86 o
   4   7   2        0.10        0.71      1.22 o
   5   7   2       50.38       45.00      3.49 o
   6   7   2      206.01      196.27      7.34 o
   7   7   2      293.78      274.97      9.09 o
   8   7   2        1.85        3.65      2.18 o
   9   7   2      115.25      118.86      7.11 o
  10   7   2        8.96       13.62      4.60 o
   0   8   2      161.74      152.88      5.78 o
   1   8   2     1679.39     1840.53     30.27 o
   2   8   2      108.90      100.90      3.53 o
   3   8   2     4368.40     4606.52     73.21 o
   4   8   2      277.27      273.01      7.82 o
   5   8   2     2170.37     2211.73     43.77 o
   6   8   2       69.97       61.26      4.33 o
   7   8   2      782.77      780.37     20.18 o
   8   8   2      121.89      117.29      6.83 o
   9   8   2      595.92      583.08     19.77 o
  10   8   2        0.01        0.75      2.36 o
   1   9   2      256.37      259.90      6.62 o
   2   9   2        6.45        7.69      1.93 o
   3   9   2        0.15       -0.02      1.03 o
   4   9   2       81.24       84.47      4.48 o
   5   9   2       22.78       18.92      2.86 o
   6   9   2        6.84        8.52      2.45 o
   7   9   2       15.89       15.85      3.28 o
   8   9   2       25.66       24.42      3.98 o
   9   9   2        2.54        1.52      2.48 o
   0  10   2        2.76        1.53      2.09 o
   1  10   2      524.23      583.94     13.65 o
   2  10   2       24.33       24.77      2.64 o
   3  10   2      477.36      505.46     13.04 o
   4  10   2       75.37       75.68      4.21 o
   5  10   2      566.17      587.82     16.93 o
   6  10   2       45.39       48.34      4.98 o
   7  10   2      318.79      297.72     12.19 o
   8  10   2        0.04       -0.24      2.52 o
   1  11   2      143.93      141.06      7.05 o
   2  11   2       10.47       11.80      2.81 o
   3  11   2        1.62        2.24      1.70 o
   4  11   2        0.83        1.06      1.84 o
   5  11   2      141.46      130.48      6.86 o
   6  11   2       24.55       28.13      4.34 o
   7  11   2        0.02        2.55      2.75 o
   0  12   2        9.29       10.76      4.29 o
   1  12   2      210.84      224.64     10.21 o
   2  12   2        8.56        7.97      3.12 o
   3  12   2      503.82      534.17     19.61 o
   4  12   2       22.55       28.55      4.94 o
   5  12   2      326.00      307.69     17.75 o
   1  13   2        5.51        5.90      2.94 o
   2  13   2        4.29        5.94      3.39 o
   1   1   3      232.69      232.90      3.14 o
   2   1   3     2155.51     2171.12     27.16 o
   3   1   3     1199.49     1241.43     18.29 o
   4   1   3      419.26      407.11      4.81 o
   5   1   3       23.88       19.06      0.87 o
   6   1   3      424.58      414.46      8.47 o
   7   1   3        7.37        9.45      1.50 o
   8   1   3      901.63      853.82     15.76 o
   9   1   3       91.07       96.70      4.85 o
  10   1   3      288.18      272.50      8.68 o
  11   1   3        1.07        1.66      1.74 o
  12   1   3       26.55       28.78      5.69 o
   0   2   3    13394.22    12542.56    128.74 o
   1   2   3     2040.21     1944.43     14.53 o
   2   2   3     3551.87     3409.72     35.55 o
   3   2   3      554.83      505.46      9.78 o
   4   2   3     1604.45     1569.22     19.90 o
   5   2   3     1255.46     1308.09     20.01 o
   6   2   3     2186.59     2113.35     39.03 o
   7   2   3      109.64      102.67      3.88 o
   8   2   3     1123.93     1121.02     19.98 o
   9   2   3      137.22      137.40      5.05 o
  10   2   3      239.89      244.42      8.14 o
  11   2   3       81.18       86.89      5.31 o
  12   2   3      127.72      127.53     11.41 o
   1   3   3     1532.85     1599.75     17.26 o
   2   3   3     4543.30     4624.65     67.70 o
   3   3   3       61.60       64.90      1.37 o
   4   3   3       14.75       13.10      1.06 o
   5   3   3        0.32        1.54      0.92 o
   6   3   3       72.63       81.70      3.11 o
   7   3   3      128.03      126.38      4.06 o
   8   3   3      754.83      709.74     13.81 o
   9   3   3       29.06       34.69      2.70 o
  10   3   3      114.38       97.46      4.88 o
  11   3   3        6.86        6.17      2.90 o
  12   3   3        5.25        8.03      4.57 o
   0   4   3       51.41      108.19      4.16 o
   1   4   3      858.91      776.18      9.08 o
   2   4   3     1387.98     1204.86     13.15 o
   3   4   3      826.85      795.71     10.55 o
   4   4   3     1452.91     1385.85     21.26 o
   5   4   3       25.93       28.24      1.82 o
   6   4   3      792.54      833.28     17.20 o
   7   4   3      619.92      613.62     11.75 o
   8   4   3      348.18      347.67      8.31 o
   9   4   3       61.72       57.89      3.70 o
  10   4   3      483.65      481.50     17.39 o
  11   4   3       25.52       26.01      5.01 o
   1   5   3        7.42        4.20      0.73 o
   2   5   3      136.63      120.68      2.61 o
   3   5   3      424.31      426.73      6.30 o
   4   5   3       21.91       21.93      1.20 o
   5   5   3        0.02       -0.20      0.95 o
   6   5   3      237.22      216.95      5.94 o
   7   5   3      124.87      116.99      4.41 o
   8   5   3       22.70       21.37      2.38 o
   9   5   3       63.10       60.75      5.16 o
  10   5   3       14.70        9.92      3.18 o
  11   5   3       35.08       40.02      5.63 o
   0   6   3     8188.69     8135.96    125.46 o
   1   6   3     1507.94     1492.30     20.69 o
   2   6   3     1808.61     1712.20     20.93 o
   3   6   3      789.37      755.24     12.75 o
   4   6   3     1744.43     1608.94     23.53 o
   5   6   3     1120.57     1065.02     18.52 o
   6   6   3     2260.03     2104.23     39.67 o
   7   6   3      108.99      103.25      5.02 o
   8   6   3     1579.17     1520.78     33.24 o
   9   6   3      164.76      190.82     10.08 o
  10   6   3      266.93      266.25     13.22 o
  11   6   3       84.69       91.32      8.08 o
   1   7   3       86.71       85.93      2.78 o
   2   7   3      343.07      355.64      7.44 o
   3   7   3       23.07       21.18      1.71 o
   4   7   3        9.51       12.18      1.77 o
   5   7   3       38.20       41.16      3.41 o
   6   7   3      326.92      303.71      9.52 o
   7   7   3        2.50        4.22      2.04 o
   8   7   3       53.40       53.99      4.36 o
   9   7   3       98.69       91.77      6.43 o
  10   7   3       23.87       25.85      4.54 o
   0   8   3        0.73        0.71      1.25 o
   1   8   3      185.68      195.09      5.14 o
   2   8   3      278.70      295.75      7.09 o
   3   8   3       36.62       43.08      2.96 o
   4   8   3       75.42       64.66      3.60 o
   5   8   3       38.97       37.73      3.50 o
   6   8   3      300.89      284.98      9.66 o
   7   8   3       81.56       70.18      4.92 o
   8   8   3       77.03       70.64      5.66 o
   9   8   3        0.04        3.93      2.79 o
  10   8   3       88.65       73.36      7.57 o
   1   9   3       33.11       31.58      2.41 o
   2   9   3       28.40       29.84      2.71 o
   3   9   3        0.45        0.70      1.37 o
   4   9   3       73.50       74.38      4.20 o
   5   9   3        2.10        3.00      1.83 o
   6   9   3       13.30       13.27      2.90 o
   7   9   3       46.08       48.15      4.88 o
   8   9   3       45.27       49.70      7.14 o
   9   9   3       14.19       19.14      4.36 o
   0  10   3       52.97       43.44      4.24 o
   1  10   3        9.88       10.81      2.07 o
   2  10   3      461.47      429.62     11.53 o
   3  10   3        0.40        1.30      1.46 o
   4  10   3       68.71       68.50      4.77 o
   5  10   3       46.93       45.93      4.18 o
   6  10   3       42.94       42.03      4.02 o
   7  10   3        5.97        8.62      3.28 o
   8  10   3        3.33        3.27      2.91 o
   1  11   3        6.61        9.11      2.42 o
   2  11   3        1.05        1.25      1.72 o
   3  11   3       33.65       34.52      3.49 o
   4  11   3        0.01        0.95      1.76 o
   5  11   3       20.34       21.78      3.79 o
   6  11   3       33.81       27.06      4.15 o
   0  12   3      180.91      164.26     12.12 o
   1  12   3       11.97       12.95      3.26 o
   2  12   3      109.41      111.61      7.05 o
   3  12   3      104.93       95.17      7.80 o
   4  12   3      318.68      320.93     16.67 o
   5  12   3        1.48        7.15      4.20 o
   1  13   3       23.82       25.48      4.66 o
   2  13   3       26.70       26.34      5.42 o
   0   0   4    21254.26    22808.67    325.93 o
   1   0   4     3486.24     3357.28     52.17 o
   2   0   4     1812.18     1854.35     96.80 o
   3   0   4        7.99        2.69      1.20 o
   4   0   4      818.27      771.88     38.14 o
   5   0   4     2308.46     2435.23     43.44 o
   6   0   4    13379.55    12727.18    398.88 o
   7   0   4      396.52      393.63     13.41 o
   8   0   4     3175.06     3186.91     76.14 o
   9   0   4      423.66      410.75     15.62 o
  10   0   4      921.45      987.44     55.33 o
  11   0   4      188.63      211.78     16.81 o
  12   0   4      369.70      374.65     25.01 o
   1   1   4      768.09      765.20      8.86 o
   2   1   4       35.87       38.99      1.28 o
   3   1   4       47.68       51.25      1.61 o
   4   1   4       83.31      101.33      2.40 o
   5   1   4        0.60        2.29      0.78 o
   6   1   4       81.46       82.95      3.30 o
   7   1   4        3.25        6.80      1.99 o
   8   1   4      220.07      218.97      6.47 o
   9   1   4      221.59      233.78      8.09 o
  10   1   4       47.51       46.49      3.62 o
  11   1   4       11.03       10.53      2.49 o
  12   1   4      109.87      109.45      9.81 o
   0   2   4     1148.67     1615.94     31.89 o
   1   2   4       47.46       28.08      0.96 o
   2   2   4       34.17      110.33      3.79 o
   3   2   4        0.31        2.28      0.87 o
   4   2   4     1353.83     1322.73     16.72 o
   5   2   4      257.52      283.88      5.37 o
   6   2   4      716.24      742.45     16.60 o
   7   2   4      821.85      805.86     15.42 o
   8   2   4     2126.32     2133.85     35.30 o
   9   2   4       93.05      101.25      4.58 o
  10   2   4      245.60      236.75      8.34 o
  11   2   4       11.08       11.95      3.12 o
  12   2   4      189.46      192.01     13.78 o
   1   3   4      293.33      318.73      4.44 o
   2   3   4      154.46      173.52      5.72 o
   3   3   4       28.71       45.70      1.30 o
   4   3   4      160.53      172.20      3.55 o
   5   3   4       79.76       83.84      2.74 o
   6   3   4      114.88      115.15      3.64 o
   7   3   4       82.62       83.08      4.05 o
   8   3   4       34.34       36.09      2.73 o
   9   3   4        5.02        5.70      1.69 o
  10   3   4      364.33      358.09     11.65 o
  11   3   4       36.24       34.40      5.26 o
  12   3   4        3.57        2.96      3.43 o
   0   4   4        0.46       66.84      5.14 o
   1   4   4       38.07       39.79      1.58 o
   2   4   4      329.73      344.23      5.07 o
   3   4   4      373.26      397.68      5.70 o
   4   4   4      441.92      506.80     10.97 o
   5   4   4       93.91       87.03      2.84 o
   6   4   4     2295.05     2287.56     33.88 o
   7   4   4       58.79       57.04      2.83 o
   8   4   4      269.03      257.80      8.46 o
   9   4   4       41.15       38.03      3.30 o
  10   4   4       41.37       36.62      5.38 o
  11   4   4        1.99        3.41      3.50 o
   1   5   4      494.54      512.49      7.50 o
   2   5   4      784.85      795.28     10.85 o
   3   5   4       16.63       13.71      1.01 o
   4   5   4       20.65       26.22      1.86 o
   5   5   4       31.52       33.34      2.37 o
   6   5   4      125.00      119.13      4.34 o
   7   5   4       51.12       51.35      3.15 o
   8   5   4      419.33      415.62     11.87 o
   9   5   4       25.71       29.72      3.27 o
  10   5   4       17.01       26.78      4.23 o
  11   5   4        2.35        3.85      3.11 o
   0   6   4      414.77      450.70     12.22 o
   1   6   4       20.53       18.37      1.55 o
   2   6   4     1607.23     1673.39     21.74 o
   3   6   4      100.80      103.49      2.69 o
   4   6   4      282.73      275.40      7.53 o
   5   6   4       36.15       35.87      2.63 o
   6   6   4       27.21       34.68      2.65 o
   7   6   4        0.05       -0.92      1.83 o
   8   6   4       72.67       57.45      4.04 o
   9   6   4        0.18       -0.49      2.01 o
  10   6   4       47.63       53.25      5.77 o
   1   7   4       41.66       43.22      2.20 o
   2   7   4        7.52       20.57      4.01 o
   3   7   4      283.36      271.72      6.87 o
   4   7   4      330.64      288.59      6.88 o
   5   7   4       10.66       14.54      2.19 o
   6   7   4      134.97      133.48      6.68 o
   7   7   4        6.67        6.16      2.43 o
   8   7   4       41.44       42.31      4.50 o
   9   7   4       79.19       79.89      6.57 o
  10   7   4       92.86       93.34      7.59 o
   0   8   4     4678.81     5019.57     97.45 o
   1   8   4      391.54      379.11      8.41 o
   2   8   4     3224.29     3364.18     51.44 o
   3   8   4      834.81      779.08     14.85 o
   4   8   4     2335.04     2441.36     52.35 o
   5   8   4      602.19      593.64     17.07 o
   6   8   4      483.12      464.40     14.79 o
   7   8   4       12.72       11.47      3.00 o
   8   8   4      463.64      452.59     17.47 o
   9   8   4       50.18       54.29      6.03 o
   1   9   4       91.16       84.16      4.23 o
   2   9   4      349.69      352.25      9.04 o
   3   9   4       17.67       16.24      2.33 o
   4   9   4       33.73       32.03      3.35 o
   5   9   4       15.35       17.06      2.75 o
   6   9   4        0.99        3.16      2.15 o
   7   9   4       24.90       30.01      4.13 o
   8   9   4       42.74       47.34      5.64 o
   0  10   4      499.54      547.87     19.58 o
   1  10   4      110.34      111.71      5.67 o
   2  10   4     1110.85     1232.13     26.92 o
   3  10   4      120.90      128.07      5.75 o
   4  10   4      734.42      740.20     19.91 o
   5  10   4       27.88       29.28      3.96 o
   6  10   4      183.82      173.84      8.87 o
   7  10   4       74.41       79.52      6.89 o
   1  11   4        0.15        2.03      1.97 o
   2  11   4       11.69       15.85      2.91 o
   3  11   4       36.15       36.49      4.01 o
   4  11   4       16.43       15.57      3.37 o
   5  11   4        1.03        1.00      1.99 o
   6  11   4        0.00       -0.45      2.17 o
   0  12   4      517.80      556.47     27.94 o
   1  12   4       32.20       37.04      4.57 o
   2  12   4      423.78      437.87     19.85 o
   3  12   4      108.17      110.95      8.62 o
   4  12   4      263.79      264.59     14.46 o
   1   1   5     3473.70     3293.97     58.65 o
   2   1   5      953.98      960.90     12.61 o
   3   1   5     4665.95     4522.71     50.33 o
   4   1   5      212.10      214.26      3.87 o
   5   1   5      296.99      320.48      5.78 o
   6   1   5      326.62      339.27      7.35 o
   7   1   5      675.85      690.09     13.05 o
   8   1   5       37.83       41.00      3.32 o
   9   1   5      429.03      437.01     11.97 o
  10   1   5        3.21        4.10      2.10 o
  11   1   5       25.43       20.34      3.43 o
  12   1   5        3.46        7.53      3.63 o
   0   2   5       41.00       37.07      2.89 o
   1   2   5     2337.74     2206.38     24.68 o
   2   2   5      415.04      406.05      6.21 o
   3   2   5     5281.41     5377.41     59.49 o
   4   2   5      109.20      111.48      2.41 o
   5   2   5     1780.74     1769.45     28.21 o
   6   2   5       46.84       47.36      2.70 o
   7   2   5      916.87      926.92     16.91 o
   8   2   5      132.77      141.21      4.98 o
   9   2   5      425.88      433.75     12.45 o
  10   2   5        7.68        7.87      2.59 o
  11   2   5      283.25      283.19     13.00 o
   1   3   5      383.06      382.10      5.11 o
   2   3   5       82.07       81.55      2.28 o
   3   3   5     1288.58     1291.19     16.84 o
   4   3   5     1194.77     1179.59     16.88 o
   5   3   5      917.85      919.69     15.27 o
   6   3   5        2.54        3.57      1.36 o
   7   3   5      124.11      134.98      6.53 o
   8   3   5       78.92       77.36      4.50 o
   9   3   5       70.26       63.42      4.30 o
  10   3   5        1.11        3.69      2.25 o
  11   3   5        5.06        5.56      3.33 o
   0   4   5      342.39      318.94      7.18 o
   1   4   5     2442.11     2366.44     30.26 o
   2   4   5       55.53       55.93      1.77 o
   3   4   5       18.99       17.00      1.02 o
   4   4   5      135.15      141.09      3.55 o
   5   4   5     1238.27     1233.04     19.15 o
   6   4   5      280.45      268.83      6.30 o
   7   4   5     1205.25     1176.12     21.08 o
   8   4   5       13.72       12.49      2.38 o
   9   4   5      463.83      448.27     13.26 o
  10   4   5      108.57      102.43      7.12 o
  11   4   5      114.54      114.32      9.31 o
   1   5   5     1596.91     1629.02     23.57 o
   2   5   5      572.57      550.73      8.49 o
   3   5   5     1713.04     1694.00     30.33 o
   4   5   5       11.00       10.72      1.31 o
   5   5   5       35.16       35.32      2.12 o
   6   5   5      231.63      219.90      6.57 o
   7   5   5      123.25      124.25      5.50 o
   8   5   5        4.64        6.53      2.09 o
   9   5   5       65.10       64.46      5.17 o
  10   5   5        4.04        6.30      3.39 o
  11   5   5       19.52       25.24      5.45 o
   0   6   5      206.82      175.94     10.64 o
   1   6   5     2284.22     2143.90     28.66 o
   2   6   5       98.41       96.99      3.09 o
   3   6   5     4068.70     4045.05     51.30 o
   4   6   5      218.80      252.60     12.61 o
   5   6   5     1919.99     1825.52     31.88 o
   6   6   5       77.00       80.30      4.48 o
   7   6   5     1281.42     1217.27     27.47 o
   8   6   5      188.61      175.32      8.32 o
   9   6   5      548.12      513.13     17.06 o
  10   6   5       14.63       14.47      4.26 o
   1   7   5      105.72       98.72      3.38 o
   2   7   5        0.14       -0.48      0.81 o
   3   7   5       80.89       74.89      3.26 o
   4   7   5      185.36      176.07      5.76 o
   5   7   5       61.33       61.17      3.85 o
   6   7   5       16.01       21.43      3.27 o
   7   7   5       26.44       23.49      3.78 o
   8   7   5        4.45        4.56      2.46 o
   9   7   5       37.56       40.25      5.15 o
  10   7   5       10.34       12.94      4.31 o
   0   8   5       20.83       23.57      3.81 o
   1   8   5      306.81      306.40      7.44 o
   2   8   5       53.22       50.70      2.76 o
   3   8   5       12.27       17.18      2.04 o
   4   8   5        1.11        1.20      1.56 o
   5   8   5      270.26      252.42      9.93 o
   6   8   5       34.22       39.98      4.19 o
   7   8   5      251.62      220.68      9.79 o
   8   8   5        3.93        4.95      2.78 o
   9   8   5       90.59       76.28      7.13 o
   1   9   5       16.07       16.67      1.96 o
   2   9   5       38.32       37.08      2.68 o
   3   9   5      148.61      131.65      5.74 o
   4   9   5        0.00        6.87      2.64 o
   5   9   5       58.70       56.15      4.90 o
   6   9   5        5.10        5.01      2.76 o
   7   9   5       15.57       14.91      3.45 o
   8   9   5        8.99        6.93      3.38 o
   0  10   5       20.85       22.79      3.67 o
   1  10   5      138.60      118.05      5.76 o
   2  10   5      132.46      117.70      5.53 o
   3  10   5      182.52      165.23      7.83 o
   4  10   5        0.35        3.81      2.22 o
   5  10   5       55.78       53.23      5.18 o
   6  10   5        0.77        5.98      3.02 o
   7  10   5        0.81        6.25      3.30 o
   1  11   5      126.96      113.94      6.29 o
   2  11   5        2.97        2.71      2.59 o
   3  11   5        2.70        3.29      2.61 o
   4  11   5        0.08        0.85      1.96 o
   5  11   5        2.53        3.06      2.63 o
   6  11   5        0.08       -2.47      2.82 o
   0  12   5      211.31      179.84     15.96 o
   1  12   5      216.01      207.83     13.79 o
   2  12   5        0.03        3.18      3.11 o
   3  12   5      101.62       93.72      8.90 o
   0   0   6     4065.62     3875.76     75.25 o
   1   0   6     1541.77     1492.65     51.72 o
   2   0   6     2345.17     2318.95     32.56 o
   3   0   6     3550.38     3682.25     95.30 o
   4   0   6     1402.77     1392.14     24.36 o
   5   0   6     3608.73     3872.42     73.04 o
   6   0   6     1355.98     1311.12     34.91 o
   7   0   6     2262.81     2400.85     85.72 o
   8   0   6     2331.73     2392.63     63.02 o
   9   0   6     1540.85     1535.28     45.26 o
  10   0   6       14.35       19.23      5.00 o
  11   0   6      264.30      301.37     18.57 o
   1   1   6      105.16      124.76      2.10 o
   2   1   6      107.66      106.41      2.90 o
   3   1   6        1.01        0.88      0.82 o
   4   1   6        7.57        5.34      0.85 o
   5   1   6      181.30      164.31      3.77 o
   6   1   6      497.94      507.68      9.96 o
   7   1   6       73.62       82.39      4.89 o
   8   1   6      101.55      102.19      4.74 o
   9   1   6      177.45      182.28      8.23 o
  10   1   6       27.53       27.52      3.76 o
  11   1   6       11.49       14.64      3.90 o
   0   2   6      488.28      459.39      8.60 o
   1   2   6      342.20      380.76      9.06 o
   2   2   6       27.97       21.52      1.63 o
   3   2   6      136.74      141.12      3.63 o
   4   2   6       56.39       50.04      2.26 o
   5   2   6      937.35      984.79     17.70 o
   6   2   6     1238.20     1288.73     25.05 o
   7   2   6     2202.31     2171.93     38.58 o
   8   2   6       32.92       35.21      3.28 o
   9   2   6      173.00      165.49      7.27 o
  10   2   6      113.31      101.17      6.06 o
  11   2   6      188.29      171.45     10.19 o
   1   3   6        9.10       19.05      2.25 o
   2   3   6      214.37      217.36      4.62 o
   3   3   6      175.49      183.99      4.31 o
   4   3   6        0.34        1.33      0.80 o
   5   3   6        0.02        4.95      1.48 o
   6   3   6       89.91       79.92      3.92 o
   7   3   6      430.56      407.05     10.48 o
   8   3   6      216.71      228.49      8.29 o
   9   3   6        7.19       10.81      2.47 o
  10   3   6        2.29        2.42      2.12 o
  11   3   6       42.90       46.35      6.82 o
   0   4   6      172.17      173.36      4.96 o
   1   4   6      102.83      134.21      6.11 o
   2   4   6        1.33        2.13      0.98 o
   3   4   6       13.31       13.00      2.74 o
   4   4   6       45.09       43.99      2.98 o
   5   4   6      156.21      146.12      4.93 o
   6   4   6       73.51       75.98      3.93 o
   7   4   6      250.95      245.76      7.36 o
   8   4   6      285.96      268.94      9.35 o
   9   4   6      223.94      208.80      9.05 o
  10   4   6        1.91        4.13      2.86 o
  11   4   6        0.12        1.58      3.37 o
   1   5   6       17.48       27.41      1.63 o
   2   5   6       12.19       11.73      1.54 o
   3   5   6       22.00       32.27      2.04 o
   4   5   6       25.00       33.55      2.42 o
   5   5   6      279.81      274.32      7.94 o
   6   5   6        7.49       12.31      2.31 o
   7   5   6       21.90       27.55      3.34 o
   8   5   6        1.16        3.31      2.04 o
   9   5   6      179.25      166.18      8.29 o
  10   5   6       84.81       93.01      8.16 o
   0   6   6        7.27       10.18      2.11 o
   1   6   6      513.67      500.06     10.36 o
   2   6   6       14.66       17.46      1.55 o
   3   6   6      713.04      769.66     14.15 o
   4   6   6      275.63      305.07      8.00 o
   5   6   6       13.96       19.55      2.58 o
   6   6   6       85.83       80.26      4.81 o
   7   6   6       21.43       17.99      2.84 o
   8   6   6       12.53       12.63      3.09 o
   9   6   6       80.78       84.26      6.32 o
  10   6   6       64.68       79.19      8.32 o
   1   7   6       89.64       89.74      3.68 o
   2   7   6       37.84       34.87      2.29 o
   3   7   6      172.07      161.54      5.38 o
   4   7   6       34.75       33.74      3.00 o
   5   7   6        4.74        6.33      2.04 o
   6   7   6       59.20       57.82      5.04 o
   7   7   6      145.38      125.25      7.08 o
   8   7   6       22.06       25.33      3.98 o
   9   7   6       42.02       41.26      5.28 o
   0   8   6      698.41      644.30     23.40 o
   1   8   6     1847.69     1987.12     31.83 o
   2   8   6     1231.80     1246.40     24.67 o
   3   8   6     1760.20     1734.29     32.92 o
   4   8   6      230.62      214.05      7.81 o
   5   8   6      857.03      887.90     24.91 o
   6   8   6      259.39      249.07     10.75 o
   7   8   6      236.34      226.75     10.63 o
   8   8   6      192.33      200.35     10.51 o
   1   9   6        0.42        1.23      1.27 o
   2   9   6        0.06        1.89      1.61 o
   3   9   6        0.30       -1.33      1.84 o
   4   9   6        4.07        4.70      2.45 o
   5   9   6       51.81       48.80      4.90 o
   6   9   6      111.26      111.61      7.25 o
   7   9   6        0.08        5.03      2.93 o
   0  10   6      117.47      118.23      7.79 o
   1  10   6      657.18      643.59     17.42 o
   2  10   6      109.92      111.69      5.84 o
   3  10   6      494.83      525.13     17.12 o
   4  10   6      346.73      354.17     13.58 o
   5  10   6      187.86      180.38      9.04 o
   6  10   6       12.81       13.15      3.55 o
   1  11   6       21.31       24.86      4.24 o
   2  11   6        0.04        3.63      2.88 o
   3  11   6        8.74       12.64      3.58 o
   4  11   6       25.64       25.28      4.44 o
   5  11   6       28.38       22.23      4.37 o
   0  12   6      144.60      125.73     17.57 o
   1  12   6      254.93      261.58     15.73 o
   2  12   6      108.09      116.93     10.23 o
   1   1   7       74.13       75.50      2.46 o
   2   1   7      385.48      409.03      7.13 o
   3   1   7       11.28       16.03      1.49 o
   4   1   7      154.30      180.24      5.43 o
   5   1   7       40.00       43.40      2.43 o
   6   1   7        6.11       15.02      2.02 o
   7   1   7       30.24       31.65      3.16 o
   8   1   7      168.77      169.12      7.13 o
   9   1   7        7.82       14.34      3.22 o
  10   1   7       71.75       81.94      6.22 o
  11   1   7        0.99        2.97      2.87 o
   0   2   7     5019.91     4953.36     72.84 o
   1   2   7        0.08       -0.20      0.74 o
   2   2   7     1912.87     1919.65     28.32 o
   3   2   7       12.60       15.82      1.62 o
   4   2   7      910.71      951.54     15.65 o
   5   2   7       16.98       31.40      3.68 o
   6   2   7     1491.49     1545.16     32.19 o
   7   2   7        9.87       15.42      2.19 o
   8   2   7      480.37      479.08     13.65 o
   9   2   7        3.17        6.05      2.55 o
  10   2   7      232.40      229.37     12.50 o
  11   2   7        3.46        0.91      2.54 o
   1   3   7      186.81      179.88      5.80 o
   2   3   7     1687.57     1759.27     27.47 o
   3   3   7       45.83       42.67      2.29 o
   4   3   7      125.71      105.27      3.59 o
   5   3   7       25.57       28.90      2.59 o
   6   3   7       26.04       22.06      2.45 o
   7   3   7       74.55       74.88      3.89 o
   8   3   7       52.76       64.37      4.54 o
   9   3   7        8.34       10.11      2.85 o
  10   3   7       32.35       28.77      4.79 o
   0   4   7      454.00      453.58     10.45 o
   1   4   7        4.06        3.23      1.20 o
   2   4   7     1751.02     1659.34     39.98 o
   3   4   7       87.95       94.49      6.17 o
   4   4   7     1702.66     1820.62     31.82 o
   5   4   7       23.30       26.78      2.52 o
   6   4   7      373.23      389.32     11.21 o
   7   4   7       14.20       12.85      2.15 o
   8   4   7      465.70      450.54     13.17 o
   9   4   7       30.93       31.40      4.11 o
  10   4   7      193.75      186.12     11.46 o
   1   5   7      297.18      279.23      6.66 o
   2   5   7        4.70        6.28      1.52 o
   3   5   7       15.77       14.86      1.60 o
   4   5   7      127.79      109.76      4.18 o
   5   5   7        9.01       12.14      2.04 o
   6   5   7       29.57       33.94      3.41 o
   7   5   7        1.75        7.08      2.28 o
   8   5   7        0.18        0.40      1.62 o
   9   5   7        0.19        2.02      2.57 o
  10   5   7       15.48       25.18      6.07 o
   0   6   7     5083.85     4797.56     90.67 o
   1   6   7        0.32        0.66      1.22 o
   2   6   7     2227.17     2216.78     40.85 o
   3   6   7        0.77        0.80      1.37 o
   4   6   7     1128.03     1149.62     23.17 o
   5   6   7        1.36       34.71      8.44 o
   6   6   7     1858.29     1837.51     40.36 o
   7   6   7       39.14       48.95      4.29 o
   8   6   7      616.38      573.28     18.73 o
   9   6   7        4.38        6.57      3.33 o
   1   7   7       90.38       79.81      3.49 o
   2   7   7      272.99      252.79      6.79 o
   3   7   7       30.71       29.58      2.73 o
   4   7   7      147.16      166.78      6.89 o
   5   7   7        4.24        5.04      2.14 o
   6   7   7      138.09      141.15      7.54 o
   7   7   7        6.68       12.92      3.42 o
   8   7   7       32.63       26.52      4.05 o
   9   7   7        1.45        0.45      2.55 o
   0   8   7      349.01      330.06     13.17 o
   1   8   7        6.54       10.21      1.91 o
   2   8   7      220.66      216.28      7.31 o
   3   8   7       10.31        7.83      2.16 o
   4   8   7      289.69      291.85      9.70 o
   5   8   7       16.33       22.72      3.71 o
   6   8   7       78.51       74.63      5.92 o
   7   8   7        0.94        1.52      2.36 o
   8   8   7       57.53       48.86      5.57 o
   1   9   7       48.08       44.58      3.30 o
   2   9   7        3.37        2.69      1.75 o
   3   9   7        5.13        5.83      2.54 o
   4   9   7       17.95       24.00      3.65 o
   5   9   7        1.00       -0.52      1.96 o
   6   9   7       87.16       88.79      6.86 o
   7   9   7        3.78        6.87      3.43 o
   0  10   7       93.63       90.23      8.33 o
   1  10   7       19.79       16.37      3.63 o
   2  10   7        8.88        2.91      2.71 o
   3  10   7        5.38        4.88      2.51 o
   4  10   7       93.59       74.23      5.76 o
   5  10   7       14.54       10.09      3.42 o
   6  10   7       18.87       21.70      4.32 o
   1  11   7        2.03        1.30      3.04 o
   2  11   7        0.98        4.56      3.17 o
   3  11   7       16.36       20.27      4.96 o
   4  11   7        0.22       -1.03      2.69 o
   0   0   8     6928.16     7283.88    409.12 o
   1   0   8     4683.56     4597.65     90.85 o
   2   0   8     2358.29     2575.90     91.51 o
   3   0   8     1882.60     1819.74     42.37 o
   4   0   8     1336.44     1389.96     41.19 o
   5   0   8     2500.51     2452.49     58.12 o
   6   0   8      975.58      974.12     38.68 o
   7   0   8      885.98      904.34     34.05 o
   8   0   8      541.10      545.30     25.09 o
   9   0   8       77.26       74.64      8.71 o
  10   0   8       96.13      116.11     10.30 o
   1   1   8        3.36        2.66      1.06 o
   2   1   8       84.37       78.62      2.95 o
   3   1   8      390.79      381.91      8.16 o
   4   1   8      141.85      123.34      3.99 o
   5   1   8      370.33      332.90      9.11 o
   6   1   8      146.61      160.83      6.58 o
   7   1   8       77.50       75.50      5.13 o
   8   1   8        1.42        6.71      2.45 o
   9   1   8      108.05      107.06      6.79 o
  10   1   8        0.50        4.54      2.86 o
   0   2   8     1102.01     1086.37     26.19 o
   1   2   8     1134.37     1134.56     17.76 o
   2   2   8     1493.09     1548.88     27.12 o
   3   2   8      362.73      354.98      7.83 o
   4   2   8      409.24      402.65      9.26 o
   5   2   8      149.81      158.87      5.46 o
   6   2   8      280.99      286.84      9.10 o
   7   2   8      457.60      452.47     13.98 o
   8   2   8       75.05       80.98      5.75 o
   9   2   8      161.91      151.53      8.11 o
  10   2   8       52.69       45.46      5.50 o
   1   3   8        1.03        2.34      1.16 o
   2   3   8        6.48       16.69      3.31 o
   3   3   8      153.96      134.64      4.36 o
   4   3   8      138.79      140.07      5.05 o
   5   3   8      279.06      277.37      7.92 o
   6   3   8        1.92        6.97      1.99 o
   7   3   8        3.34        3.49      1.81 o
   8   3   8       64.45       64.67      5.13 o
   9   3   8       16.61       21.36      3.94 o
  10   3   8       64.41       60.92      6.36 o
   0   4   8     1395.05     1438.21     36.52 o
   1   4   8      499.42      464.79      9.57 o
   2   4   8       84.01       83.71      3.77 o
   3   4   8       18.14       21.97      2.23 o
   4   4   8       40.50       43.48      2.98 o
   5   4   8      101.40       95.92      4.49 o
   6   4   8       73.65       84.50      4.43 o
   7   4   8      183.18      180.41      6.97 o
   8   4   8        1.44        3.08      2.34 o
   9   4   8       33.91       44.18      5.24 o
  10   4   8        0.18        0.97      2.65 o
   1   5   8        1.96        1.87      1.28 o
   2   5   8       42.46       56.67      4.88 o
   3   5   8       25.19       19.76      2.07 o
   4   5   8        1.01        3.47      1.85 o
   5   5   8       76.86       60.77      4.16 o
   6   5   8       58.53       72.49      5.04 o
   7   5   8      147.21      142.93      6.99 o
   8   5   8       57.48       56.58      4.83 o
   9   5   8       15.59       18.37      4.75 o
   0   6   8       39.92       44.00      4.52 o
   1   6   8        0.11        1.78      1.48 o
   2   6   8        4.67        7.73      1.70 o
   3   6   8       10.54       18.84      2.76 o
   4   6   8      123.77      137.20      5.83 o
   5   6   8        1.33        1.38      1.75 o
   6   6   8      105.21      117.36      6.43 o
   7   6   8       74.07       82.74      5.75 o
   8   6   8       20.24       23.39      4.06 o
   9   6   8        3.54       10.26      4.25 o
   1   7   8        0.25        2.01      1.72 o
   2   7   8        1.05       10.15      4.66 o
   3   7   8        0.85       -0.20      1.41 o
   4   7   8        2.52        3.25      2.04 o
   5   7   8        2.59        3.55      2.05 o
   6   7   8       14.49       16.73      3.40 o
   7   7   8       12.25       15.70      3.62 o
   8   7   8       21.88       19.35      4.28 o
   0   8   8      159.54      165.31      9.18 o
   1   8   8      360.91      332.59     11.11 o
   2   8   8      673.26      684.28     18.01 o
   3   8   8      793.77      781.02     20.85 o
   4   8   8      395.74      409.02     13.01 o
   5   8   8      669.64      666.90     21.88 o
   6   8   8      238.60      239.67     11.25 o
   7   8   8       26.47       28.80      4.69 o
   1   9   8        0.00        1.54      1.83 o
   2   9   8        5.47        6.58      2.33 o
   3   9   8       41.48       41.70      4.92 o
   4   9   8        2.10        0.64      2.13 o
   5   9   8       23.91       25.06      4.62 o
   6   9   8        5.13        3.93      3.18 o
   0  10   8      188.30      189.46     12.73 o
   1  10   8      176.65      160.20      9.85 o
   2  10   8      109.04      117.22      9.47 o
   3  10   8      104.75      117.18      9.36 o
   4  10   8      238.69      236.56     12.10 o
   1  11   8        0.04        5.42      4.94 o
   2  11   8        4.23        4.24      3.80 o
   1   1   9       58.19       74.62      3.10 o
   2   1   9       72.10       73.13      3.79 o
   3   1   9       98.55       89.10      4.15 o
   4   1   9       46.30       64.31      8.46 o
   5   1   9      278.81      262.44      9.37 o
   6   1   9        0.26        2.02      1.96 o
   7   1   9       13.50       29.13      4.96 o
   8   1   9        0.24        3.02      2.37 o
   9   1   9      162.26      168.22      9.23 o
  10   1   9        1.43        1.72      3.29 o
   0   2   9       90.17       93.64      6.07 o
   1   2   9     1131.83     1073.44     18.15 o
   2   2   9       11.78       18.01      2.08 o
   3   2   9     1687.72     1697.21     29.80 o
   4   2   9        9.69       23.22      2.38 o
   5   2   9      626.70      634.45     15.95 o
   6   2   9       13.65       13.71      2.47 o
   7   2   9      361.59      366.70     13.04 o
   8   2   9       18.43       25.25      3.78 o
   9   2   9      218.50      220.10     11.98 o
   1   3   9      253.19      239.77      7.37 o
   2   3   9      160.58      162.20      5.09 o
   3   3   9       75.05       61.83      3.27 o
   4   3   9        0.23        0.91      1.32 o
   5   3   9      132.40      112.27      4.94 o
   6   3   9       18.35       21.74      3.00 o
   7   3   9       10.65       10.71      2.84 o
   8   3   9        2.12        1.57      1.99 o
   9   3   9       44.56       43.83      5.52 o
   0   4   9       33.47       37.49      6.30 o
   1   4   9     1900.20     1800.05     37.57 o
   2   4   9        0.71       11.12      3.07 o
   3   4   9      331.46      374.42      9.21 o
   4   4   9        0.95        7.00      2.03 o
   5   4   9      735.45      772.84     17.92 o
   6   4   9        0.52        8.40      2.38 o
   7   4   9      561.96      556.03     17.99 o
   8   4   9       10.82       16.94      4.00 o
   9   4   9      193.36      197.34     12.70 o
   1   5   9      284.81      266.12      8.21 o
   2   5   9        1.22        3.66      1.77 o
   3   5   9      188.06      186.25      7.23 o
   4   5   9       45.68       52.12      5.08 o
   5   5   9      403.78      405.55     12.46 o
   6   5   9        6.25        4.27      2.20 o
   7   5   9       22.62       21.75      3.89 o
   8   5   9        2.74        5.47      3.16 o
   0   6   9      105.00      110.81      7.28 o
   1   6   9     1619.43     1527.67     30.59 o
   2   6   9       14.55       22.60      3.42 o
   3   6   9     1940.92     1938.80     41.68 o
   4   6   9        2.25       30.46      8.57 o
   5   6   9      896.27      901.99     23.67 o
   6   6   9        7.70       13.52      2.94 o
   7   6   9      403.17      394.71     15.94 o
   8   6   9       25.70       25.83      5.13 o
   1   7   9      184.83      165.69      6.46 o
   2   7   9       67.78       74.07      4.49 o
   3   7   9       52.24       51.55      5.09 o
   4   7   9        1.02       -1.01      1.92 o
   5   7   9      227.03      229.01      9.64 o
   6   7   9       14.45       15.69      3.66 o
   7   7   9       78.16       78.89      8.01 o
   0   8   9        0.39        1.06      2.26 o
   1   8   9      356.81      319.54     10.83 o
   2   8   9        3.91        3.02      2.55 o
   3   8   9      104.08      108.61      6.66 o
   4   8   9        0.84        2.74      2.39 o
   5   8   9       48.16       48.94      5.69 o
   6   8   9        1.91        6.06      3.31 o
   1   9   9        7.38        7.52      3.02 o
   2   9   9        1.19       -1.77      2.13 o
   3   9   9      110.78      104.36      7.73 o
   4   9   9        3.03        1.30      2.46 o
   5   9   9      126.37      134.13      9.51 o
   0  10   9        2.79       -0.40      3.67 o
   1  10   9        0.53        3.50      3.00 o
   2  10   9        3.14        2.00      3.00 o
   3  10   9       90.06       75.12      8.47 o
   0   0  10     3661.28     3566.58    143.46 o
   1   0  10     2049.92     2091.76     63.70 o
   2   0  10     2973.75     2936.11     72.75 o
   3   0  10      887.33      884.61     27.15 o
   4   0  10      612.85      599.94     21.62 o
   5   0  10      309.26      326.01     21.91 o
   6   0  10      712.99      744.60     31.42 o
   7   0  10      177.43      198.03     13.78 o
   8   0  10      806.87      823.89     37.66 o
   9   0  10        6.20        4.45      4.29 o
   1   1  10      347.08      339.27     10.14 o
   2   1  10      159.07      141.65      5.60 o
   3   1  10      153.39      148.44      5.65 o
   4   1  10       87.76       81.56      4.15 o
   5   1  10        4.87        5.31      2.05 o
   6   1  10      124.83      120.95      6.69 o
   7   1  10        4.09       11.17      3.08 o
   8   1  10       10.72       18.09      3.81 o
   9   1  10       14.51       17.35      4.08 o
   0   2  10     1678.28     1673.78     44.52 o
   1   2  10     1260.51     1337.32     25.91 o
   2   2  10      365.34      362.89      9.63 o
   3   2  10      364.38      366.73     11.05 o
   4   2  10      301.15      310.21     10.47 o
   5   2  10      148.97      150.62      6.87 o
   6   2  10      245.69      248.45     10.28 o
   7   2  10        4.00        9.96      3.18 o
   8   2  10        7.70        5.68      2.92 o
   9   2  10       41.59       41.28      5.89 o
   1   3  10      195.13      200.05      7.31 o
   2   3  10      161.71      145.45      5.67 o
   3   3  10       71.74       63.07      3.79 o
   4   3  10        9.75       11.38      2.39 o
   5   3  10       29.69       38.99      3.73 o
   6   3  10        2.61        4.52      2.16 o
   7   3  10       24.28       29.84      4.08 o
   8   3  10      138.34      133.25      9.49 o
   0   4  10      303.07      288.97     11.87 o
   1   4  10      324.93      320.02      9.46 o
   2   4  10      270.73      256.30      8.11 o
   3   4  10      206.28      206.26      7.68 o
   4   4  10        8.27        8.90      2.24 o
   5   4  10        7.09       14.09      2.74 o
   6   4  10        1.51        0.82      1.66 o
   7   4  10        6.15        6.06      2.97 o
   8   4  10       22.94       23.77      4.26 o
   1   5  10       34.31       39.95      4.47 o
   2   5  10        3.36        5.82      1.97 o
   3   5  10       39.21       44.66      4.15 o
   4   5  10       67.24       76.10      5.00 o
   5   5  10        2.41        0.44      1.71 o
   6   5  10       16.30       23.14      3.95 o
   7   5  10       35.17       46.80      5.56 o
   8   5  10       45.49       48.29      7.09 o
   0   6  10      105.78       93.86      7.70 o
   1   6  10       36.44       35.11      3.47 o
   2   6  10       18.96       25.97      3.47 o
   3   6  10      103.73      111.08      6.44 o
   4   6  10      187.30      221.27     15.41 o
   5   6  10        1.62        4.44      2.82 o
   6   6  10        9.59        8.58      3.40 o
   7   6  10      155.97      152.43     11.65 o
   1   7  10        2.17        5.01      2.00 o
   2   7  10        9.04        7.46      2.49 o
   3   7  10        7.18       11.23      3.13 o
   4   7  10        2.51        1.82      2.48 o
   5   7  10        6.10       12.64      3.81 o
   6   7  10       80.70       98.50      8.69 o
   0   8  10      516.97      477.38     20.13 o
   1   8  10      101.81      111.88      6.94 o
   2   8  10      446.65      414.85     14.93 o
   3   8  10       33.25       54.11      6.97 o
   4   8  10      303.39      308.03     14.81 o
   5   8  10      378.45      370.70     19.13 o
   1   9  10        0.03       -0.16      2.16 o
   2   9  10        2.42        5.13      3.75 o
   3   9  10        1.07        1.49      2.51 o
   1   1  11       15.14       20.02      2.88 o
   2   1  11       15.07       14.68      2.81 o
   3   1  11       46.29       49.30      3.69 o
   4   1  11        7.31        4.68      2.16 o
   5   1  11        0.01        1.48      2.07 o
   6   1  11        4.34        7.89      2.86 o
   7   1  11       17.04       28.53      4.52 o
   8   1  11      138.61      149.08      9.49 o
   0   2  11     1007.20      984.82     38.22 o
   1   2  11       48.14       56.73      4.21 o
   2   2  11      450.40      425.80     12.86 o
   3   2  11       74.04       81.69      5.02 o
   4   2  11      373.20      368.76     12.01 o
   5   2  11       73.80       98.37      5.78 o
   6   2  11      382.81      371.03     14.02 o
   7   2  11       12.05       19.46      3.79 o
   8   2  11      180.38      181.04     10.97 o
   1   3  11        9.68       13.56      2.76 o
   2   3  11       21.61       27.60      3.16 o
   3   3  11        3.03        6.32      2.43 o
   4   3  11      139.86      124.96      7.17 o
   5   3  11       21.55       23.54      3.54 o
   6   3  11        0.04        2.44      2.21 o
   7   3  11        5.01        8.02      3.54 o
   0   4  11      326.63      301.23     13.54 o
   1   4  11       24.71       33.78      3.94 o
   2   4  11      828.35      803.74     21.31 o
   3   4  11        0.08       13.21      4.47 o
   4   4  11      575.41      556.28     17.93 o
   5   4  11        0.63        5.40      2.50 o
   6   4  11      307.59      286.65     14.70 o
   7   4  11       55.64       62.71      7.00 o
   1   5  11        4.78        2.84      1.98 o
   2   5  11      121.51      111.77      6.41 o
   3   5  11       73.76       66.78      5.47 o
   4   5  11        8.37        8.32      2.79 o
   5   5  11       33.25       41.30      4.83 o
   6   5  11       18.94       19.01      4.17 o
   0   6  11     1402.94     1279.28     42.79 o
   1   6  11       33.52       36.55      3.75 o
   2   6  11      596.83      564.14     17.42 o
   3   6  11       84.86      112.30      7.07 o
   4   6  11      477.29      477.59     18.86 o
   5   6  11       76.41       96.88      7.83 o
   6   6  11      497.08      460.20     24.15 o
   1   7  11        3.82        7.51      2.74 o
   2   7  11        0.13        2.13      2.47 o
   3   7  11       18.17       18.58      4.42 o
   4   7  11      141.90      132.36      8.81 o
   5   7  11       10.15       14.73      4.70 o
   0   8  11       71.53       68.44     10.52 o
   1   8  11        6.29        4.33      2.87 o
   2   8  11       82.37       64.48      5.80 o
   3   8  11        0.68        2.40      3.04 o
   0   0  12       69.48      173.14     27.15 o
   1   0  12     1245.06     1261.35     48.18 o
   2   0  12      226.50      238.12     14.35 o
   3   0  12      596.79      582.53     26.22 o
   4   0  12      176.45      182.54     16.56 o
   5   0  12     1020.19     1089.21     44.95 o
   6   0  12       24.39       30.78      6.98 o
   7   0  12      246.94      241.60     20.08 o
   1   1  12      318.49      307.16     12.43 o
   2   1  12       41.10       39.45      4.50 o
   3   1  12        0.09        2.37      2.13 o
   4   1  12       63.39       60.74      5.26 o
   5   1  12        5.68        9.58      3.55 o
   6   1  12       23.27       22.52      4.47 o
   7   1  12       11.00       13.80      4.09 o
   0   2  12      191.12      177.72     12.33 o
   1   2  12      387.59      388.14     14.35 o
   2   2  12       70.03       64.15      5.71 o
   3   2  12      184.69      180.87      8.59 o
   4   2  12       37.36       32.27      4.18 o
   5   2  12       14.32       16.39      3.77 o
   6   2  12       92.93       93.22      7.65 o
   1   3  12      116.78      114.63      7.02 o
   2   3  12        5.12       15.16      3.41 o
   3   3  12       57.16       65.11      5.25 o
   4   3  12       40.93       35.46      4.66 o
   5   3  12       66.88       70.45      6.66 o
   6   3  12        0.17        0.59      2.25 o
   0   4  12       24.39       21.08      5.90 o
   1   4  12       94.95       91.28      5.99 o
   2   4  12        1.72        2.96      2.38 o
   3   4  12       12.88       15.97      3.65 o
   4   4  12       15.45       12.72      3.33 o
   5   4  12       46.11       52.99      7.14 o
   6   4  12        0.68       -0.55      2.48 o
   1   5  12      105.53       97.78      6.04 o
   2   5  12        0.77        3.87      2.55 o
   3   5  12        2.11        1.74      2.53 o
   4   5  12        2.26        2.22      2.66 o
   5   5  12       48.94       70.45      7.99 o
   0   6  12      100.96      162.53     43.26 o
   1   6  12       85.02       86.68      6.79 o
   2   6  12        0.67        1.39      2.58 o
   3   6  12       19.48       21.92      5.09 o
   4   6  12       30.82       37.28      5.68 o
   1   7  12        0.59       -1.11      2.70 o
   2   7  12        8.97       10.60      3.74 o
   1   1  13       24.13       33.08      4.57 o
   2   1  13        4.52        6.46      2.94 o
   3   1  13       78.29       93.96      7.54 o
   4   1  13        1.52       -0.24      2.10 o
   5   1  13       67.58       87.70      9.56 o
   0   2  13      104.20       96.16      9.94 o
   1   2  13      214.55      204.69     10.48 o
   2   2  13      110.76      125.81      8.42 o
   3   2  13      275.52      265.69     13.44 o
   4   2  13       29.99       38.23      6.23 o
   5   2  13      157.19      150.20     12.07 o
   1   3  13        4.08        3.59      2.70 o
   2   3  13       16.63       20.83      4.61 o
   3   3  13       28.42       36.93      5.72 o
   4   3  13        2.27        0.29      2.73 o
   0   4  13       32.75       37.85      7.81 o
   1   4  13      383.35      362.08     17.06 o
   2   4  13       22.74       30.92      5.05 o
   3   4  13      200.63      205.82     12.06 o
   4   4  13      110.10      127.27     11.05 o
   1   5  13       12.59       16.15      4.16 o
   2   5  13        1.68        4.43      3.13 o
   3   5  13       28.32       34.39      6.27 o
   0   6  13      146.44      154.99     23.67 o
   0   0  14      512.16      501.35     58.90 o
   1   0  14        1.86        1.64      3.76 o
   2   0  14      536.67      538.53     35.29 o
   3   0  14       26.23       31.63      8.86 o
   1   1  14        2.88        6.58      3.39 o
   2   1  14       65.83       63.19      6.97 o
   3   1  14        3.93        3.13      3.48 o
   0   2  14      160.69      176.40     14.56 o
   1   2  14       21.07       25.73      5.09 o
   2   2  14       49.21       47.99      6.16 o
   1   3  14        0.00        1.01      2.69 o
 
